# Supplementary material for: Association of Metabolic Syndrome With Prevalence of Obstructive Sleep Apnea and Remission After Sleeve Gastrectomy
Source: Front Physiol. 2021 Mar 31;12:650260. doi: 10.3389/fphys.2021.650260 (PMC8044302; doi:10.3389/fphys.2021.650260)
Supplement: Supplementary file 1 [file Table_1.XLSX]

## Sheet: Sheet1
Supplementary Table 1 Prevalence of OSA by diagnostic cutoff in obese patients with and without MetS
Diagnostic Cutoff	MUO	MHO	P value
AHI< 5	62（31.0%）	41（33.3%）	0.662
AHI≥5	58（29.0%）	40（32.5%）	0.504
AHI≥15	41（20.5%）	20（16.3%）	0.344
AHI≥30	39（19.5%）	22（17.9%）	0.719
