# Supplementary material for: Association of Metabolic Syndrome With Prevalence of Obstructive Sleep Apnea and Remission After Sleeve Gastrectomy
Source: Front Physiol. 2021 Mar 31;12:650260. doi: 10.3389/fphys.2021.650260 (PMC8044302; doi:10.3389/fphys.2021.650260)
Supplement: Supplementary file 2 [file Table_2.XLSX]

## Sheet: Sheet1
Supplementary Table 2 Preoperative clinical features and polysomnographic variables of obese patients with and without MetS
Characteristic	MUO	MHO	P value
Number	56	11
Male sex n(%)	19 (33.9%)	1 (9.1%)	0.1
Age(years)	29 (25-32)	31 (28-36)	0.107
Body weight(kg)	120.9±23.9	113.0±25.2	0.29
BMI(kg/m2)	43.0±7.8	40.7±7.0	0.279
Total sleep time (min)	407 (292-466)	472 (225-520)	0.335
AHI(/h)	32.7±29.2	27.8±26.0	0.52
Lowest SaO2(%)	79.0(63.3-83.0)	75.0 (60.0-89.0)	0.973
OSA	46 (82.1%)	8 (72.7%)	0.47
moderate to severe OSA	37 (66.1%)	6 (54.5%)	0.466
